# Supplementary material for: Case Report: Intravascular Large B-Cell Lymphoma: A Clinicopathologic Study of Four Cases With Review of Additional 331 Cases in the Literature
Source: Front Oncol. 2022 May 13;12:883141. doi: 10.3389/fonc.2022.883141 (PMC9135977; doi:10.3389/fonc.2022.883141)
Supplement: Supplementary file 1 [file Table_1.xls]

## Sheet: Sheet1
Case	Author	Time	Sex	Age	Cause	Diagnosed	Bone marrow	B symptoms				Hemophagocytic Syndrome				Swollen lymph nodes	Lump	Hypoxia	Unconsciousness	Deaf	Mental symptoms	skin lesions	LDH (U/l)	CRP (mg/L)	ESR (mm/h)	IL2 (U/ml)	Ferritin (μg/L)	β2 (mg/L)	hypoalbuminemia (g/L)	ALT/AST	CT	PET	Brain MRI	Treatment	Time(m)	Follow-up(m)	Result	CD20	CD79a	PAX5	MUMI	BCL2	MYC	BCL6	CD3	CD5	CD45	CD10	Source
								fever	fatigue	night sweat	weight loss	anemia	RBC	PLT	Splenomegaly																												MYC				CD45
1	Ong YC	2021	M	64		Bone marrow biopsy		Y				Y	Y	Y		N					N		N/A					Y						R-CHOP x6			CR，10mrecurrence（brain），18.8m（OS）	+
2	Ong YC	2021	F	58		Bone marrow biopsy		Y				Y	Y			N							Y					Y						supportive care			1d death	+
3	Ong YC	2021	M	39		Skin biopsy		Y				Y	Y	Y		N						Y	Y					Y						R-CHOP x8			CR，126.2+m（OS）	+
4	Ong YC	2021	F	71		Bone marrow biopsy		Y				Y	Y	Y		N			Y		Y		Y					Y						supportive care			7d death	+
5	Ong YC	2021	M	59		Skin biopsy		Y			Y	Y	Y	Y		Y			Y		Y	Y	Y					N/A						R-COP x8			CR,61.6（0S)	+
6	Ong YC	2021	M	60		brain、skin biopsy		Y				Y	Y			N			Y		Y	Y	Y					Y						R-CHOP x1			death	+
7	Ong YC	2021	M	71		Bone marrow biopsy		Y				Y	Y	Y		N							Y					Y						CHOP x6			CR，75+m（0S)	+
8	Ong YC	2021	F	62		uterine removal		Y				Y	Y	Y		N							Y					Y						ReCHOPþ IT x6			CR，13.3+m（0S)	+
9	Ong YC	2021	M	47		brain biopsy		N				Y	Y	Y		N			Y		Y		Y					Y						supportive care			30ddeath	+
10	Ong YC	2021	F	88		Bone marrow biopsy		Y	Y			Y	Y	Y		N			Y				Y					N/A						ReCVOP x6			CR,10.8m（OS）	+			+	+
11	Deniz Bayc¸elebi	2021	F	46		Skin biopsy	N					normal	normal	normal								Y	794		111						No abnormalities	No abnormalities		R-CHOP				+		+	+	+		-	+	+		-	non-GCB
12	Luis Veloza	2021	M	76		autopsy		Y	Y		Y	Y	Y	Y		Y											Y										5ddeath	+	+		+		-	-				-	non-GCB
13	Yueying Yuan	2021	F	54		Pancreatic biopsy		Y	Y																						lump							+		+					-
14	Michael Harrison Storandt	2021	M	66		autopsy	N	Y	Y							n		Y	Y			Y								N							death
15	Michael Harrison Storandt	2021	F	82		autopsy		Y	Y					Y		n		Y	Y																		death	+							-
16	Rina Oba	2021	F	60+		kidney biopsy		Y	Y							N		Y			N	N	555	+		1650					Multiple nodular lesions in bilateral lobes	subcortical white matter plaque	N	R-CHOP x6，4个ITC			CR,24m(os)	+	+		+			+	-	-		-
17	Jehanne Aasfara	2021	M	52		skull biopsy																	Y										Subcortical white matter plaque lesions				death
18	Nitya Prabhakaran	2021	F	58		breast biopsy											N																					+	+	+	+	+	+		-	-	-	-
19	Li Qiaozhuan	2021	F	51		Skin biopsy						Y																					meningioma	Methotrexate, rituximab targeted therapy for 2 courses			CR	+	+		+	+		-	-			-
20	Tomomitsu Miyagaki	2021	M	73		Skin biopsy	N								Y	N						Y	471		5651						Splenomegaly			Rituximab-THP-COP and 2 cycles of high-dose methotrexate		14	CR	+							-	+
21	Midori Tokushima	2021	F	75		Skin biopsy		N								N		Y			Y	Y	472	0.61		1485					Left-sided pleural effusion, ascites, no lymphadenopathy or pulmonary thromboembolism		Posterior pituitary signal enhancement	Prednisolone			death	+			+	+		+/−	-			-
22	Pierre Englert	2021	F	70		Skin biopsy	Y	Y						Y		Y		Y	Y		N	N	2008						Y			Lung-pleura
23	Tomoyo Oguri	2021	F	71		Skin biopsy	Y	Y		Y								Y				N	1027	3.49		1180					lung GGO		subacute cerebral infarction	R-CHOPX6			CR	+	+							+
24	Jordan M. Minish, MD	2020	M	60		Bone marrow biopsy	Y	Y															2722								pulmonary embolism	L2 vertebra		DA-R-EPOCH and intrathecal methotrexate			CR
25	Moonsik Kim	2020	F	66		kidney biopsy	N					Y		Y		N						N	1779	86.7			1003				Hepatosplenomegaly			R-CHOP		3
26	Yang Yu	2020	M	55		Adrenal biopsy	N																									lung，liver，bone		R-CHOPx2			CR	+	+
27	Eri Iwami	2020	F	70	Smoking, MTX treatment for 7 years	lung biopsy		Y								N		Y				N	947	3.28		5280					GG0	adrenal gland		MTX discontinuation			CR	+	+						-			-
28	Y uki Fukami	2020	m	67		brain biopsy	N									N						N	308	1.16		1790							Multiple abnormal signal intensity lesions in the brain	Cyclophosphamide pulse			death
29	Naoko Enzan	2020	M	81		Skin biopsy	N	Y						Y		N	N	Y					511			8998					splenomegaly	spleen		R-CHOP			CR
30	Ricky Chen	2020	F	47		brain biopsy										N			Y			N	427				1107					-	subcortical white matter lesions	R-CHOP)		48	CR	+
31	ÖzlemŞahin	2020	M	43		liver biopsy	N	Y	Y		Y			Y									Y								-	lung, adrenal gland, spleen and bone marrow						+
32	Midori Tokushima	2019	F	75		Lobectomy	N	Y	Y		Y	Y	Y	Y				Y					570	47	112	2911	1842		29		-	lung		R-THP-COP	7		1cPR remission, 7mCR	+	+	+		+				+			non-GCB
33	Jayden Spencer	2019	M	60		Lobectomy	N	Y			Y	Y	Y	Y	Y	N		Y					+	+	+						-	lung		surgery				+	+						-	+
34	Sylvain Raoul Simeni Njonnou	2019	F	48		splenectomy	N	Y				Y		Y	Y	Y							4482	200	1290	30000	4724			+	Splenomegaly	spleen、LN		R-CHOEPx2,IT-MTX…	2	2m	8dPR, 3w recurrence, 2m died of infection	+	+	+	+								NA
35	Tsugumi Satoh	2019	M	73	smoking, lung adenocarcinoma	Lobectomy	Y	Y										Y					645			2098					GGO	lung		R-CHOPx6	NA		CR	+	+		+	+			-	+		-	non-GCB
36	Zenshi Miyake	2019	M	66		brain biopsy													Y	Y	Y		267	55.9		1290					-		Cerebral infarction	high-dose mPSL	0.8	24d	death	+	+		+			+					NA
37	M. Llamas-Velasco	2019	M	73		Skin biopsy																Y									-							+	+		+	+		-		-		-	non-GCB
38	Jayalakshmi P	2019	F	28		hysterectomy																																+								-
39	Eri Iwami	2019	F	70	MTX, 7-year smoking history	lung biopsy	N	Y							Y			Y					947	32.8		5280					lung GGO	lung、spleen		deactivate MTX	1.17		35d CR	+	+						-			-	NA
40	Yuki Fukami	2019	M	67		brain biopsy	N												Y				308	11.6		1790					-		nonspecific white matter damage	IV-mPSLx3d,IVIGx5d, high-dose mPSL	4.7	141d	death	+	+
41	Rosario Barranco	2019	F	55		autopsy		Y		Y		Y	Y	Y						Y			320	+				+			-		Cerebral infarction	Steroid	0.17	5d	death	+	+		-	-		-	-	-		-	non-GCB
42	Ryusaku Kusunoki	2019	F	85		autopsy		Y					Y		N	N							633	7.09							thickening of the gallbladder wall						death	+	+		+			+	+			-
43	Michael Share	2019	M	53	smoking	autopsy		Y	Y	Y		Y		Y								N	756														death
44	Zenshi Miyake	2019	M	66		brain biopsy												Y	Y	Y	Y		267	5.59		1290							Cerebral infarction					+	+					+
45	Masood	2019	M	73		lung biopsy		Y		Y						Y							480								Mediastinal lymphadenopathy							+	+	+	+							+
46	Pier Paolo Piccaluga	2019	M	58		autopsy		Y				Y						Y				Y		225	120		2076		2.5					Prednisone + plasma exchange			death	+	+					-	-	-		-
47	Fang Zhu,	2019	M	71		prostatectomy	N	N		N	N												normal											R-CHOPx4,radiotherapy		60	CR, 5 years still alive	+			+			+	-			+
48	Tsugumi Satoh	2019	M	73	smoking	lung biopsy	Y																645			2098					GGO	lung		R-CHOP				+	+		+	+			-	+		-
49	Satoshi Kaito	2019	M	82		Skin biopsy，lung biopsy	N								N	N	N				Y	N	3040	4.3		1263					GGOs			R-CHOP		24	DA-R-EPOCH and intrathecal methotrexate
50	Ayako Sakakibara	2019	F	51		autopsy		Y																										untreated		5month	death	+			+	+		+	-	-		+
51	Ayako Sakakibara	2019	M	57		autopsy																									adrenal mass			DeVIC,CHOP		11	death	+	+						-	+	+	-
52	Andreas Kiriakopoulos	2019	M	52		adrenalectomy																												R-CHOPx6		72	CR,6year CR	+	+						-	-
53	H. Herrscher	2019	F	75		Skin biopsy	Y							Y								Y	2348	132									N				death	+			+	+				+	+
54	Yukiko Komeno	2019	M	43	MTX	autopsy	Y	Y				Y		Y		Y						Y	1336	8.2		12600					splenomegaly		white matter infarction	R-CHOPx6+CHOPx1		12	death	+	+		+	-		-	-	-	-
55	Lucie pothen	2019	F	64		kidney biopsy		Y	Y	Y		Y				Y		Y					405	137					24.15			lung		R-CHOP, SCT		24	CR
56	Yutaka Shinkawa	2019	M	63		Skin biopsy		Y	Y	Y					N	N						Y	975	5.16	50	8590	913						Cerebral infarction	R-CHOPx6				+							-
57	rachel Kyle	2019	F	64		autopsy		Y	Y	Y	Y	Y										Y	1283														death	+		+	+	+		+		-	-
58	YINGWEI ZHANG	2018	M	68		lung biopsy	N	Y	Y		Y	Y	Y	Y				Y					2340	13.4	106			8.15	28.7	-	lung GGO			RCHOP,CHOP(10c),ICE	24	24	4c CR,1yrecurrence，2y die of infect	+			+			-	-			-	non-GCB
59	YINGWEI ZHANG	2018	F	60		lung biopsy		Y				Y						Y					1434	79.9	80			ND	29.2	-	lung GGO			CHOP	1	1	PR	+							-
60	YINGWEI ZHANG	2018	F	69		lung biopsy		Y				Y						Y					1095	88.5	97			ND	31	-	lung GGO			CHOP	NA		Lost to follow-up	+	+		+				-	-		-	non-GCB
61	Muharrem Yunce	2018	F	63		skin biopsy	N					Y		Y	Y				Y		Y		527									bones, appendix	Cerebral infarction	R-CHOP	1c		1cPR, post-CR
62	Masahiro Yamasaki	2018	F	58		lung biopsy，splenectomy		Y			Y				Y											6774					Splenomegaly	spleen、lung						+
63	Miroslav Sekulic	2018	M	59		kidney biopsy	N	Y	Y	Y	Y	Y		Y	Y								2012	226					22		Splenomegaly			IVIG,MTX	1	1m	death	+			+	+		+	-	-		-	non-GCB
64	Ayako Sakakibara	2018	M	51		autopsy	Y	N		N	N				Y	N			Y			N									lung GGO,Splenomegaly		Cerebral infarction	ND	3	3m	Died from MDS	+			+	+		+	-	-		+	GCB
65	Mahboubeh Rahmani	2018	M	70		Bone marrow biopsy	Y	Y			Y				Y	N		Y													pulmonary embolism	spleen、marrow		R-CHOP（6c),SCT	6c		6c CR	+								+		-	NA
66	Mahboubeh Rahmani	2018	F	31		intestinal biopsy	Y																										-	CHOP（3c)、SCT	216		survive18y	+								-		-	NA
67	Mahboubeh Rahmani	2018	M	62		Skin biopsy																												radiotherapy	NA		survive
68	Mahboubeh Rahmani	2018	M	75		brain biopsy																												radiotherapy	NA		survive
69	Mahboubeh Rahmani	2018	M	80		Bone marrow biopsy	Y																												NA		death
70	Mahboubeh Rahmani	2018	F	74		brain biopsy																													NA		death
71	Mahboubeh Rahmani	2018	M	60		brain biopsy																													NA		death
72	Mahboubeh Rahmani	2018	F	63		Bone marrow biopsy	Y
73	Mahboubeh Rahmani	2018	F	76		surgery																													NA		death
74	Mahboubeh Rahmani	2018	F	47		autopsy																													NA		death
75	Mahboubeh Rahmani	2018	F	35		autopsy																													NA		death
76	Yee Wei Phoon	2018	F	52		Spinal cord biopsy	N	N		N	N			Y		N		N				Y	1957					2.64			-	-		MR-CHOP	NA		CR	+	+	+
77	Takuto Ogasawara	2018	M	80日		autopsy	Y							Y	N	Y	Y						+	+		+					lump				0.77	23d	death	+	+						-	-
78	Nophol Leelayuwatanakul	2018	M	71		skin biopsy、Bone marrow biopsy	Y	Y				Y		Y	N	N		Y				N	3013								lung GGO			R-CHOP	0.07		2d PR	+	+	+	+	+		+	-	+		-	non-GCB
79	L. Leclercq	2018	F	82		liver biopsy						Y		Y					Y				490	70								liver, adrenal glands	Cerebral infarction
80	Ilaria Lazzari	2018	F	84	smoking	autopsy		Y		N	N					N		Y				N	1620	24				5.6			lung GGO			Steroid	0.7		21ddeath	+				-				-		-	NA
81	Matthew M. Klairmont	2018	M	48		脑、Bone marrow biopsy	Y								Y																Splenomegaly		Cerebral infarction	R	NA		Died from MDS
82	Matthew M. Klairmont	2018	F	40		Bone marrow biopsy	Y		Y			Y		Y	Y																Splenomegaly			R-CHOP	84		Survive 7 years
83	Matthew M. Klairmont	2018	M	71		Bone marrow biopsy	Y	Y	Y			Y	Y	Y	Y																Splenomegaly			NA	NA		Lost to follow-up
84	Matthew M. Klairmont	2018	F	69		Bone marrow biopsy	Y		Y					Y									5700								-		-	ND
85	Masao Hagihara	2018	M	76	MTX10y	skin biopsy	N	Y						Y	N	N		Y					470	42.9		1705	931				-			R-THP-COP(6c),IT-MTX+dexamethasone(3c)	2		1c CR,2m CR	+	+						-
86	Neha Gupta	2018	M	68	cirrhosis	autopsy	N		Y					Y	Y				Y		Y								24	+					0.2	7d	death	+	+	+	+	-		-		+		-	non-GCB
87	Ifeyinwa Emmanuela Obiorah	2018	M	69		autopsy	N	Y				Y		Y		Y			Y		Y									+	-		-	Steroid	2	2m	Died from MDS	+			-				-	-		-	NA
88	Katherine Ann Devitt	2018	M	80	smoking	autopsy	N	Y	Y		Y	Y		Y	N	N		Y				Y							+		-			ND	0.13	4d	death	+		+					-
89	Eun Jung Choi	2018	F	74		Lobectomy												Y				N	2160	46.78	33						lung GGO	spleen、lungy		Steroid，MR-CHOP(6c)	NA		CR	+
90	Bülent Çetin	2018	M	60		Cholecystectomy	N	Y			Y	Y		N	N	N														+		liver、LN		R-CHOP(6c)	36	36	CR	+
91	F. M. Brett	2018	F	82		brain biopsy																	319								-		white matter changes	NA	6	6m	death	+	+		+			+				+	GCB
92	W.M. Bauer	2018	F	73		skin biopsy	N															Y	547	28.3				60.1				-	-	R-CHOP(6c)	24	24	6c CR, 2y recurrence, death	+	+		+	+		+		+		-	non-GCB
93	Athiphat Banjongjit	2018	F	63		skin biopsy		Y			Y	Y		Y	Y			Y					1576								Hepatosplenomegaly			ND	NA		Died from MDS	+							-
94	Reem Alrabeh	2018	F	43		uterine removal	Y	Y				Y		Y		N							1652											R-CHOEP+IT-MTX(6c),自体SCT	NA		CR	+				+				+		+	GCB
95	Sayf Al-Katib	2018	M	83		Cholecystectomy	Y		Y		Y	Y	Y	Y		N					Y									+	thickening of the gallbladder wall			ND	0.23	7d	death		+
96	Yoshiaki Abe	2018	F	72		skin biopsy						Y		N		Y	Y						699						22	-	lung GGO	adrenal glands		MR-CHOP,SCT	24		2y CR	+			+	+		-		+		-	non-GCB
97	Tsuda, Y	2017	M	71		lung biopsy	Y								Y			Y	Y		Y		714	83.4		4150					lung GGO		cortical hypointense	2c Steroid,R-CHOP，IT-MTX	3		3m PR	+
98	Tomohito Takeshige	2017	M	62		skin biopsy、lung biopsy										N	N	Y				N	1482	16		1570				+	Thyroid lump	lungy		R-CHOP(8c)	NA		CR	+	+
99	Derrick W. Su	2017	M	69		autopsy	Y	Y	Y		Y	Y	Y	Y	Y		N					N	2240				15219			+	swollen adrenal glands			Dexamethasone	0.23	7d	death	+			+	+		-		+		-	non-GCB
100	Takeo Sakurai	2017	M	76	Hemangioma	hemangioma biopsy																									seminal vesicle mass	spinal cord						+
101	Takeo Sakurai	2017	M	51	Hemangioma	hemangioma biopsy													Y												GGO	lungy、adrenal glands	pontine hyperintensity					+
102	Faisal Mahmudul Huq Ronny	2017	F	71	DLBCL	autopsy	N		Y		Y	Y		Y			Y						8097						26	+	hepatic portal V thrombus			Steroid	0.43	13d	Died from MDS	+	+	+	-					-		-	NA
103	Robert Puckrin	2017	M	76	CLL	Meningeal biopsy	N	Y	Y	Y		Y		Y	Y	N		Y	Y			Y	1322	78	25	+			27	-	Splenomegaly		Meningeal thickening	R-CHOEP+IT-MTX(6c)	7		7m PR	+			+			+		+		+	GCB
104	Kate Poropatich	2017	M	81		autopsy	N					Y		Y	Y			Y																ND	NA		death	+			+			-				-	non-GCB
105	Kate Poropatich	2017	F	76		autopsy	Y	Y				Y									Y													ND	NA		death	+			+			-				-	non-GCB
106	Kate Poropatich	2017	M	84		autopsy	N	Y																										IVIg,Steroid	BA		death	+			+			-				-	non-GCB
107	Kate Poropatich	2017	F	64		skin biopsy	N	Y	Y			Y	Y	Y					Y			Y	+											MR-CHOP,R-MPV,aSCT	22		6m recurrence, 22mCR	+			+			-				-	non-GCB
108	Kate Poropatich	2017	F	56		skin biopsy	N															Y																+			+			+				-	non-GCB
109	Corinne Maiolo	2017	F	77		Skin biopsy		Y	Y		Y					N						Y	+	+										R-CHOP	0.47		2c CR	+			+	+		+	-	+		-	non-GCB
110	Bo Luo	2017	M	68		thyroid surgery							Y	Y		N	Y	Y					480								Thyroid lump			No treatment，ND	5	5m	death	+		+	+	+			-	-		-	non-GCB
111	Yevgeniy Linnik	2017	M	51		duodenal biopsy																												Steroid，MR-CHOP(4c)	60		5y CR	+		+	+	+		+		-		-	non-GCB
112	Mi-Jung Kim	2017	M	71		liver biopsy	N	Y				Y		Y	Y								1616				1585			+	Hepatosplenomegaly			ND	NA		death	+							-	-
113	Hisanori Fukunaga	2017	M	51		autopsy		Y						Y	Y	N		Y					1898	94		5390				+	Hepatosplenomegaly、pleural effusion			ND	0.8	24d	death	+			+			+	-	+		-	non-GCB
114	Nicholas J. Fordham	2017	M	92		Bone marrow biopsy	Y				Y	Y		Y	Y	N																		Steroid	NA		death	+	+		-	+				-		-	NA
115	Horacio di Fonzo	2017	F	66		skin biopsy		Y				Y			N	N		Y				N	1692	80	129		1650		+	+	-	-		R-CHOP(1c)	1c		1c death	+		+		+
116	Arnaud Desclaux	2017	F	52		kidney biopsy	N	Y	Y	Y	Y	Y				N	N					N	533	137			528	45.6		+	Kidney enlargement	kidney		R-CHOP(8c)	30		30m CR	+			+	+		+		+		-	non-GCB
117	JONG GWON CHOI	2017	F	60		ileal biopsy	Y	Y				Y		Y	Y	N	N	Y	Y				832								Hepatosplenomegaly	terminal ileum		R-CHOP(1c)	0.67	0.67	death	-	+			-		-	-			-	NA
118	Hyun Jin Bae	2017	M	71	smoking	lung biopsy								Y	N		N	Y					1707	-					21		lung GGO	-		R-CHOP(6c)	1		1m CR	+							-
119	Tomoko Uchiyama	2016	F	76	smoking	ovarianectomy		Y				Y			N	Y	Y						611	-		ND						ND		surgery,R，Prednisolone	2	2m	death	+	+		+	+		-	-	+		-	non-GCB
120	Kristen Tobin-Vealey	2016	M	67		autopsy	N											Y					1338								lung GGO			Steroid	0.07	2d	death
121	Kristen Tobin-Vealey	2016	F	61		Bone marrow biopsy	Y		Y			Y		Y	Y								1220								Splenomegaly			MR-CHOP(4c),aSCT	5		5m CR	+	+	+	+	+				-		-	non-GCB
122	Kristen Tobin-Vealey	2016	M	76		mesenteric lymph node biopsy		Y	Y		Y	Y			Y								497									cervical thoracic abdomen pelvis		6c R+IT-MTX,aSCT	2		6c remission, 2m relapse	+				+				-		-	NA
123	Pouya Tahsili-Fahadan	2016	M	66		gastrocnemius biopsy		Y	Y																									IVMP,IVIG，R-CHOP(2c)	2	2	death	+
124	Pouya Tahsili-Fahadan	2016	M	78		autopsy	Y	Y	Y	Y																						-		IVIg,Steroid	0	0	death	+			+			-		+			NA
125	Pouya Tahsili-Fahadan	2016	F	77		autopsy	N																										Cerebral infarction	IVMP,azathiopurine	0	0	Died from MDS	+						-					NA
126	Pouya Tahsili-Fahadan	2016	M	78		autopsy		Y	Y		Y							Y			Y												Cerebral infarction	Steroid	0	0	Died from MDS	+
127	Pouya Tahsili-Fahadan	2016	F	78		brain biopsy																											Cerebral infarction	IVMP,RCEOP(6c)	13.7	13.7m	6c PR	+
128	Narat Srivali	2016	M	44		lung biopsy	N	Y	Y			Y		Y	Y			Y				Y	1000	-	-				-		lung GGO,Splenomegaly	-		CHOP（8c)	48		4y CR	+							-
129	Daulath Singh	2016	F	65		autopsy	N	Y	Y	Y			N	N	Y	N		Y				N	+						24		pulmonary embolism，pleural effusion、Hepatosplenomegaly			Steroid	0.4		Died from MDS	+								+
130	Yasuyuki Shigematsu	2016	F	72		uterine removal	N								N	N							519			1076					-	Uterus	-	R-CHOP(4c)+IT-MTX	NA		CR	+			+	+		+		+		-	non-GCB
131	Yusuke Sawada	2016	F	71		Bone marrow biopsy、Skin biopsy	Y	Y		Y					N	N	N					N	1678	-		964					-	ND	-	R-CHOEP+IT-MTX(4c)	3.8		114d PR	+				+		+	-	+		-	NA
132	Kota Sato	2016	M	65		autopsy	N									N		Y	Y			N	324	11	111	952		3.45	27	+			Cerebral infarction	mPSL+Steroid	0.67	0	death	+							-	+		-	NA
133	Min Peng	2016	M	59		lung biopsy					Y				N	N	N					N	712		-						lung GGO	lungy、adrenal glands、T12		MR-CHOP(5c),aSCT	60		2m PR,5y CR	+
134	SHIZUKA NISHII-ITO	2016	M	73		lung biopsy	N	Y			Y			Y	Y	N		Y	Y			N	562	179		8313	5720				lung GGO,Splenomegaly	+		R-CHOP(6c)	12		1y CR	+								-
135	Oswald Moling	2016	F	48	smoking	Skin biopsy	N	Y	Y	Y	Y	Y	Y	Y	Y	N					Y		454	82		45800	733		17		Hepatosplenomegaly	adrenal glands	-	R-CHOP(6c),IT-MTX	24		2y PR	+			+	+		+	-	+		-	non-GCB
136	Jun Kikuchi	2016	F	50	MTX 3y	Skin biopsy	Y	Y							N							Y	519	72.4		1373	177			+	-	mediastinum, meninges, bone		R-CHOP (8c), IT Apo (4c)	24		2y CR	+	+						-	+
137	Daisuke Kaneyuki	2016	F	47		colon biopsy					Y	Y		Y	N	N							-				-		-	-		Ileum, ascending colon, rectum		R-CHOP, IT Apo (4c)	NA		PR	+	+			+				-		-	NA
138	Jordan M. Hall,	2016	F	62		autopsy	Y	Y	Y		Y	Y		Y	Y			Y			Y		4847							+				ND	0.2		6ddeath	+			+	+		+	-	-		-	non-GCB
139	Diaz-Crespo	2016	M	55		kidney biopsy	Y											Y			Y		+											MTX，Steroid，CHOP	NA		PR	+
140	Takashi Arai	2016	M	85		skin biopsy		Y														Y	653			1420	222.5							Palliative care	24	2y	death	+	+						-
141	Takashi Arai	2016	M	78		skin biopsy		Y	Y			Y										Y	964			1070	1639							Steroid	NA		death	+	-		+			-	-				NA
142	Takashi Arai	2016	F	73		skin biopsy		Y				Y							Y			Y	3050			3360	3360											+			+	+		-	-	+		+	GCB
143	Zhang, F	2015	F	61	GIST	surgery		Y	Y			Y		Y	N	N							1233						14					No treatment，ND	4	4m	death	+			+				-			-	non-GCB
144	Shun Yoshida	2015	M	67		skin biopsy		Y	Y						Y	N				Y		N	+			+					Splenomegaly	-	Cerebral infarction	MR-CHOP(5c)	5c		5c CR	+	+						-
145	Yamazaki, H	2015	F	64		skin biopsy	N		Y														382		77	1670							-	R-CHOP(8c)	3		3m relief	+
146	Yamakawa, H	2015	M	85		lung biopsy	N	Y	Y			Y		Y	Y			Y					936	41		2000	168			+	lung GGO,Hepatosplenomegaly			R-CHOP(1c)	NA		CR	+	+
147	Mariko Tsuda	2015	M	64		skin biopsy	Y	Y	Y			Y	Y	Y		N							624	73.3		820.4						bone、spleen		R-CHOP(8c)+IT4c)	28		28m PR	+							-
148	Yosuke Tanaka	2015	M	69		autopsy	N					Y		Y				Y					1182								swollen adrenal glands		white matter changes	ND	1	1m	Died from MDS	+								+
149	Tsutomu Takahashi	2015	F	61		lung biopsy	Y	Y						Y	Y	N		Y				N	2535	29						+	Hepatosplenomegaly			R-CHOP(8c)，aSCT	72		6yCR
150	Mitsutake,A	2015	F	66		skin biopsy														Y			782	11.4		1396			-		-			R-CHOP(6c)	NA		PR	+	+						-	-		-	NA
151	Kumiko Katayama	2015	F	74		skin biopsy			Y					Y	Y			Y					861			3220					lung GGO,Hepatosplenomegaly			CHOP	0.47		2w relief	+			+			+	-	+		-	non-GCB
152	Jumpei Hasegawa	2015	F	65		kidney biopsy	N					Y	Y			N							362	-	53	1680					-			CHOP,R-CHOP(6c)	108		108m CR	+	+						-			-	NA
153	Jungmin Bae	2015	M	58		liver biopsy	Y	Y				Y		Y				Y					6151		-					+	-			R-CHOP	17		3mCR 17m无recurrence	+
154	Katsuya Yamamoto	2014	F	82		Bone marrow biopsy	Y	Y				Y		Y	Y	N							6382			8429					Hepatosplenomegaly			R-CHOP	12	12	recurrencedeath	+			+	+		-		+		-	non-GCB
155	Siddhartha Yadav	2014	M	83		Cholecystectomy			Y			Y	Y	Y		N		Y			Y		1806				290			+	thickening of the gallbladder wall				0.1	3d	death	+	+			+		+		+		+	GCB
156	Yusuke Takamine	2014	F	68		brain biopsy	N					Y							Y				300	10		318							Cerebral infarction	R-CHOP	1		1mPR	+	+						-
157	Shogo Tajima	2014	M	77		autopsy	N	Y	Y		Y	N		Y	Y	N	N						1128	309		6530				+	thickening of the gallbladder wall，Splenomegaly			surgery，R-CHOP(4c)	6	6	Died from MDS	+			-			+	-	+		+	GCB
158	Mark Stonecypher	2014	M	68	papillary thyroid carcinoma	total thyroidectomy																										thyroid						+		+				-				-	non-GCB
159	Masato Shiiba	2014	F	53		skin biopsy		Y		Y		Y		Y	Y	N							849			2380					Hepatosplenomegaly	lungy、spleen、liver		R-CHOP(6c)	NA		CR	+
160	Yasunobu Sekiguchi	2014	M	46		lung biopsy	N	Y				Y	Y	Y	Y	N							765	133		19100	940.6			+	lung GGO、Hepatosplenomegaly		abnormal signal in the pons	R-CHOP(8c)，MTX	14	14	CR	+				-		-		-		-	non-GCB
161	Takeshi Sawada	2014	F	71		skin biopsy	N	Y				Y		Y	N	N						N	454			6030					-		abnormal signal in the pons	R-CHOP(8c)	60		5y CR	+							-
162	Sagar S. Patel	2014	F	60		Bone marrow biopsy	Y	Y	Y					Y								Y	2074								-			R-CHOP(6c)，aSCT	6		6mCR	+			+	+		-		+		+	GCB
163	Nazan Özsan	2014	M	65		Prostate resection								Y	Y	N							682									kidney		No treatment，ND	8	8m	death	+			+	+		+	-			-	non-GCB
164	Tamadur Mahasneh	2014	F	70	Pulmonary aspergillosis	autopsy		Y			Y					N		Y					1977		46					+	Lung GGO			Steroid	2.33	10w	Died from MDS	+								+
165	Chunli Liu	2014	F	64		lung biopsy		Y				Y		Y		N		Y				N	554	28.5					30.9		Lung GGO			CTX、ADM、VCR	NA		PR	+	+
166	Joycelyn Lee	2014	M	59		Brain surgeries	N									N					Y		+								-	brain, bone, spleen	Cerebral infarction	R-CHOP(6c)+IT-MTX	30	30	death	+			-			+	-			-	GCB
167	Elham Vali Khojeini	2014	F	76		autopsy	N				Y			Y	Y			Y												+	lung GGO,Splenomegaly			Steroid	NA		death	+		+	+	+							NA
168	Maria S. Khan	2014	M	69		autopsy		Y				Y						Y	Y		Y	Y	1231											ND	0.9	0	Died of respiratory and circulatory failure on the 27th day	+	+	+	+			-	-	-		-	non-GCB
169	Yuka Kanazawa	2014	M	60		kidney biopsy	N	Y				N		Y						Y		Y	243	-	38	1660		3.9			Kidney enlargement			R-CHOP，aSCT	24		1c PR,2y CR	+	+						-	+		-	NA
170	Christopher Wei Guang Ho	2014	F	75	breast cancer	mastectomy	N	Y											Y		Y										-		-	R-CHOP	0.47	24	death	+			+			+	-	+		+	GCB
171	Jung Min Ha	2014	M	68		Bone marrow biopsy	Y	Y	Y		Y				Y	N			Y		Y	N	2668	44.8						-	Splenomegaly	bone、spleen		R-CHOP(6c)	16		16m CR	+
172	Ricardo García-Muñoz	2014	M	72		skin biopsy	N	Y		Y	Y	Y			Y	Y							901	219				4.1		-	Splenomegaly	Adrenal gland、spleen		CHOP,R-GEMOX(4c),R-CHOP(7c)	NA		CR	+	+			+				+
173	Jing Cui	2014	M	61		adrenalectomy						N		N		N							-	-								Adrenal gland		R-CHOP(4c)	14		14mCR	+			+	-		-	-			-	non-GCB
174	Be ´ma Coulibaly	2014	M	51		Adrenal biopsy	N																425	81								Adrenal gland	Cerebral infarction	R-CHOP+IT-MTX	10		10m PR	+	+		+	+		-	-	-		-	non-GCB
175	Yanfang Chen	2014	F	35		lung biopsy	Y	Y				Y		Y		N		Y					1554	175				5.22			Lung GGO			R-CHOP(1c)	0.23	1	Died from MDS	+		+	+	+		+	-	-		-	non-GCB
176	Hiroshi Arima	2014	M	79		Partial resection of small intestine		Y			Y	Y		Y	N	N	N						702	31		1910					Intestinal thickening and edema		-	R-CHOP(8c)，IT-MTX(4c)	24		18mrecurrence,24mdeath	+							-	-		-	NA
177	YASUSHI ADACHI	2014	M	86		skin biopsy	Y	Y	Y	Y	Y	Y		Y		N							282	33.8		8250			16		-							+				+			-	-		-	NA
178	Katsuya Yamamoto	2013	F	59		Bone marrow biopsy	Y					Y	Y	Y	Y	N							1324			9975					Splenomegaly			R-CHOP(7c)	21		21m CR	+	+		+			-		+		-	non-GCB
179	Tao Wang	2013	M	78		colectomy		Y				N		N		N		Y					389						11					Steroid				-	+	+	+	-		-	-	-		-	non-GCB
180	Narat Srivali	2013	M	82		skin biopsy						Y				N						N	1891						16	-				ND	0.23	1w	death	+								-
181	Nodoka Sekiguchi	2013	M	72		liver biopsy	N	Y						Y	Y	N							261	28.8		14408	511			+	Hepatosplenomegaly, pleural and ascites		Cerebral infarction	R-CHOP(8c)	NA		CR	+							-	-
182	Pushpendra Nath Renjen	2013	M	61		brain biopsy	N							Y				Y					795										abnormal signal in the pons	surgery	0.47	2w	death	+
183	Bhuvaneswari Ramkumar	2013	M	65	smoking	Bone marrow biopsy	Y	Y	Y	Y	Y	Y			Y	N						Y	1200		90				32	+	Splenomegaly			R-CHOP(8c)	NA		CR	+								+		+	GCB
184	Katsuhiro Makino	2013	M	54		liver biopsy	N	Y					Y	Y									2448			+				+				Steroid	0.07	2d	death	+	+							-
185	Manivarma Kamalanathan	2013	F	77		kidney biopsy	N				Y								Y				+											R-CHOP(6c)	48		4y CR	+											non-GCB
186	Kyoung Il Jo	2013	F	44		Bone marrow biopsy	Y	Y						Y	Y								619								Hepatosplenomegaly			R-CHOP、aSCT	3	3	recurrence	+							-	+		-	NA
187	Diana M Haninger	2013	F	75		autopsy													Y												-		Cerebral infarction		0.47	2w	death	+	+	+	+	+		-		-		-	non-GCB
188	Lee Ping Gan	2013	M	59		autopsy						Y		Y					Y		Y		667										Cerebral infarction	R-CHOP(6c),IT-MTX	24	24	24mrecurrence,deathlungy	+							-
189	Serap Gunes Bilgili	2013	F	56		Skin biopsy							N	N		Y						Y		105	42				34.6		liver，pleural effusion			R-CHOP(11m)	NA		CR	+							-
190	Simeen Akhtar	2013	M	75		autopsy			Y		Y	Y						Y	Y												-		-	ND	3.5	0	3.5m death	+	+
191	Hui Yu	2012	F	42		lung surgery										N	N	Y													Lung GGO		-	No treatment,ND	20	20m	death	+							-
192	Hiroyuki Yamashita	2012	M	66		Skin biopsy	N	Y				Y		N	N	N		Y					431	245.7		3951	1230.3			+	Lung GGO	lungy		R-CHOP(8c)	33		33m CR	+										-	NA
193	T. Wagner	2012	F	71		lung biopsy	N	Y	Y		Y			Y	Y	N		Y	Y				+	+							Hepatosplenomegaly	lungy	Cerebral infarction	R-CHOP	2c		2c PR	+
194	Oscar Tapia E	2012	F	61		autopsy	N				Y	Y		Y	Y						Y												Cerebral infarction		0.67	20d	death	+	+
195	Sakamoto, N	2012	M	67		autopsy	N	Y						Y	Y	N		Y	Y				434	90		6430					-	bone、lungy、spleen	Cerebral infarction	Prednisolone	2	0	2m death
196	Rashidi, A	2012	M	59		liver、Bone marrow biopsy	Y							Y									+															+	+							+		+	GCB
197	Tomonori Nakazato	2012	M	84		lung biopsy	N							Y	N	N		Y					1120			2238					-	-		R-CHOP(8c)	15		15m CR	+	+						-
198	Masao Iwagami	2012	F	78		kidney biopsy	N	Y				Y			Y	N		Y					503	44.7	95	1789	912	15.7	26		Splenomegaly			R-CHOP(1d),Prednisolone	3	3	death	+
199	Ishikawa, T	2012	F	79		liver biopsy、skin biopsy	N	Y				Y		Y									604	96.7		5113				+	Liver neoplasms			R-CHOP(7c),IT-MTX（4c)	11		11m PR
200	Norihiro IKOMA	2012	F	72		skin biopsy	Y	Y							Y																Hepatosplenomegaly			Steroid，R-CHOP				+	+		+	+			-	-		-	non-GCB
201	Yuko Higashi	2012	M	53		skin biopsy		N	N	N	N				N	N							745			4648	4271											+
202	Yuko Higashi	2012	F	69		skin biopsy		Y	Y	N	N				Y	N							1032			14400	1710											+
203	Yuko Higashi	2012	M	68		brain biopsy		N	N	N	N				N	N							269			1386	1430											+
204	Kar-Ming Fung	2012	M	51		liver biopsy	N	Y	Y	Y	Y	Y		Y	Y	N	N						+				5977			+	Hepatosplenomegaly	spleen，pleural effusion		R-CHOP,aSCT	12	12	PR	+							-	-
205	Chiara De Fino	2012	F	76		autopsy	N							Y				Y					4295		65			11.8	27	+	-		abnormal signal in the pons	Steroid	0	0	Died from MDS	+							-
206	T.Chroboczek	2012	M	65	smoking	splenectomy	N	Y			Y	Y		Y	Y								1526	40			2100	7.13				spleen		R-CHOP(8c)	12		12mrecurrence	+
207	T.Chroboczek	2012	M	23		liver biopsy	N	Y				Y		Y									2242	170				3.38				bone、liver		R-CHOP(8c)	24		2yCR	+
208	T.Chroboczek	2012	M	56		kidney biopsy	N	Y			Y												1179	19			14970							R-CHOP(4c)				+	+		+	-		+		-		-	non-GCB
209	Qi Shen	2011	M	56		brain biopsy	N					Y		Y	Y	N				Y			224						29		Splenomegaly		Cerebral infarction	R-CHOP(6c)，BMT	36	36	2yrecurrence，3ydeath	+			+			+	-				NA
210	Qi Shen	2011	M	69		brain biopsy	N		Y		Y				Y	Y			Y				400			+		2.7				IV-MTX	abnormal signal in the pons	MTX	NA		Lost to follow-up	+			+			+	-				NA
211	Qi Shen	2011	F	51		cholecystectomy	N	Y	Y		Y	Y	Y	Y		N							4539						21		thickening of the gallbladder wall			R-CHOP(1c)	0.7	0.7	Died from MDS	+			+			+	-	+		-	non-GCB
212	Kosei Matsue	2011	M	70		skin biopsy、Bone marrow biopsy	Y	Y				Y		Y	Y	N		Y				N	1216			17300	2435											+
213	Kosei Matsue	2011	F	73		skin biopsy、Bone marrow biopsy	N	Y				Y		Y	Y	N		Y				Y	1050			14400	4575											+
214	Kosei Matsue	2011	M	65		skin biopsy、Bone marrow biopsy	N	Y							Y	N		Y				N	1625			2105	508											+
215	Kosei Matsue	2011	M	73		skin biopsy、Bone marrow biopsy	N	Y						Y	Y	N		Y				Y	1248			5290	976											+
216	Kosei Matsue	2011	M	69		skin biopsy、Bone marrow biopsy	N	Y						Y	Y	N		Y				N	1537			2930	874											+
217	Kosei Matsue	2011	F	63		skin biopsy、Bone marrow biopsy	Y	Y				Y		Y	Y	N						N	1120			30200	9364											+
218	Kosei Matsue	2011	F	76		skin biopsy、Bone marrow biopsy	N	Y	Y			Y		Y	Y	N		Y				N	1728			6195	4136											+
219	Kosei Matsue	2011	M	66		skin biopsy、Bone marrow biopsy	Y	Y				Y		Y	N	N						N	4300			6184	481											+
220	Kosei Matsue	2011	M	79		skin biopsy、Bone marrow biopsy	Y	Y	Y			Y		Y	Y	N		Y				Y	916			22600	7548											+
221	Kosei Matsue	2011	M	48		skin biopsy、Bone marrow biopsy	N	Y				Y		Y	Y	N						N	891			7128	721											+
222	Kosei Matsue	2011	F	73		skin biopsy、Bone marrow biopsy	Y	Y				Y			Y	N						N	2054			3416	13241											+
223	Kosei Matsue	2011	F	83		skin biopsy、Bone marrow biopsy	Y	Y				Y		Y	Y	N		Y				N	1112			19558	568											+
224	Xiaomei Ma	2011	M	55		testicular surgery	N						Y			N	Y						837										-	ND	1	1m	death	+	+						-	-
225	Taishi Kobayashi	2011	M	59		Bone marrow biopsy	Y	Y	Y		Y			Y	N	Y		Y	Y				1306			3546	3730				Lung GGO			R-CHOP			PR	+								+		+	GCB
226	Pornpong Jitpratoom	2011	M	42		skin biopsy	N	Y				Y		Y				Y	Y				1203	64	89				19				Cerebral infarction	mPSL，radiotherapy	0.33	10d	death	+
227	Xiuzhen Duan	2011	F	51		Cholecystectomy		Y	Y		Y	Y	Y	Y									4539						21	-					0.67	20d	Died from MDS	+						+	-	+		-	NA
228	Xiaoyan Bai	2011	F	41		kidney biopsy	N	Y	Y			Y			Y	N													28.9		kidney、Splenomegaly	kidney、spleen		CHOP(1c)，radiotherapy	9		9m alive	+			+				-			-	non-GCB
229	Yasuhiro Aoki	2011	F	79		liver biopsy						Y		Y	Y																Hepatosplenomegaly							+							-	+
230	Mutsuko Yasuda	2010	F	69	breast cancer	mastectomy	N	Y	Y		Y					N	Y	Y					1508			2431	-				-		sellar mass	R-CHOP(6c)			CR	+	+
231	Saeko Nakajima	2010	F	84		skin biopsy	N															Y	2174			5460					-							+	+					+		+		-	NA
232	Yasuo Miura	2010	F	39		skin biopsy	N	Y				Y	Y	Y	Y			Y					1051			24500	1019				-	lungy、kidney						+
233	Takeshi Kotake	2010	M	39		lung biopsy	N	Y	Y						N	N		Y					2214	94		1950				+	-	lungy、spleen		R-CHOP	0.47		2w PR	+
234	Yoshihiro Kameoka	2010	F	52		Skin biopsy	N	Y							N	N						Y									-	-		R-CHOP(6c)	26		2c CR,26mCR	+	+		+			-	-	-		-	non-GCB
235	Norihito Kaku	2010	F	58		lung biopsy	N	Y				Y		Y	N	N		Y				N	570	103		3699					-			R-CHOP			CR	+	+						-
236	Min-Shu Hsieh	2010	M	42		liver、Bone marrow biopsy	Y		Y			Y		N	Y								4720				-				pleural effusion、Hepatosplenomegaly			CHOP, BOMES	148		>148m CR	+			-			-		-		-	non-GCB
237	Min-Shu Hsieh	2010	M	57		lungy、Bone marrow biopsy	Y	Y				Y		N									955				-				lung GGO			CHOP, BOMES+R	91		>91m CR	+			+			-		+		-	non-GCB
238	Min-Shu Hsieh	2010	M	77		Bone marrow biopsy	Y	Y			Y	Y		N	Y								2190				2166				pleural effusion、Splenomegaly			COP+R, CNOP+R	72		>72m CR	+			+			-		-		-	non-GCB
239	Min-Shu Hsieh	2010	M	66		Bone marrow biopsy	Y	Y				Y		Y				Y					3456				4397				pleural effusion			ND	14	14m	death	+			-			-		-		-	non-GCB
240	Min-Shu Hsieh	2010	F	49		lungy、Bone marrow biopsy	Y	Y				Y		Y	Y			Y					5381				907				pleural effusion、Splenomegaly			COP, CHOP, ESHAP, BOMES+R	1	1	death	+			+			-		-		-	non-GCB
241	Min-Shu Hsieh	2010	M	53		Bone marrow biopsy	Y	Y				Y		Y	Y			Y					1397				2810				Splenomegaly			ND			death	+			-			-		-		-	non-GCB
242	Min-Shu Hsieh	2010	M	83		Bone marrow biopsy	Y				Y	N		Y					Y				3268				-				pleural effusion			CHOP+R	20		>20m CR	+			+			-		-		-	non-GCB
243	Min-Shu Hsieh	2010	M	69		Adrenal biopsy	N	Y			Y	Y		N									210				-				-			CEOP	165		>165m CR	+			+			-		-		-	non-GCB
244	Min-Shu Hsieh	2010	F	48		Bone marrow biopsy	Y		Y			Y		Y	Y			Y					819				686				Hepatosplenomegaly			CHOP, CHOP+R, COP+R, allogeneic PBSCT	36		>36m CR	+			-			-		-		-	non-GCB
245	Min-Shu Hsieh	2010	M	51		Skin biopsy	N	Y				Y		Y				Y				Y	-				-				pleural effusion			ND	2	2m	death
246	N. E. Holmes	2010	F	66		autopsy	Y	Y	Y	Y	Y			Y				Y					948	342	97		1079	5.7		+	-	small intestine		Steroid			death	+				+						+	GCB
247	Alexander Baraniskin	2010	M	76		autopsy	N		Y			Y			N	N		Y			Y		1126	-			-				lung GGO			ND	0	0	death	+							-	-		-	NA
248	Wenjuan Yin	2009	F	45		Needle biopsy of abdominal mass	N	Y				Y		Y	Y	N	Y						509						29		Splenomegaly，pleural effusion			R-CHOP(4c)	12		12m CR	+			-			+	-	-		-	GCB
249	Tetuka, S	2009	M	57		skin biopsy	N	Y	Y		Y	Y		Y	Y	N						N	527	61	60	8260	2351				Splenomegaly			radiotherapy			CR	+
250	Nozomi Niitsu	2009	M	52		kidney biopsy	N									N							577			8110	728				double kidney swelling	-		R-CHOP(8c)	26		26m CR	+			+	+		+	-	-		-	non-GCB
251	C. Marini-Bettolo	2009	F	78		muscle biopsy	Y	Y	Y	Y	Y	Y		Y										94	67		754		22				Meningeal thickening	R-CHOP(2c)	7		2w PR,7mdeath	+	+		+	+		-				-	non-GCB
252	Yun-Yi Kong	2009	F	70		Skin biopsy	N	Y				Y										Y	1416		64						-			IV-Prednisolone，CHOP	2	2	death	+	+		-	+		-	-			-	non-GCB
253	Yun-Yi Kong	2009	F	67		Skin biopsy	N	Y														Y	332								-		T9 high signal	CHOP(3c)			3c CR, after that death	+	+		-	+		-	-			-	non-GCB
254	Yun-Yi Kong	2009	M	75		Skin biopsy		Y				Y										Y	233	17.8	31						-			CHOP	15		15m CR	+	+		-	+		-	-			-	non-GCB
255	Maymi Kato	2009	F	68		Skin biopsy	N	Y							N								2191	48.2		9970	710				-			CHOP	1	1	death	+				-			-	-		-	NA
256	Yoshihiro Kameoka	2009	F	40		kidney biopsy	N	N	N	N	N	N		N	N	N						N	-	-		-		-	-	-	-	-		R-CHOP(6c)	20		20m CR	+	+		+	+		+	-	-		-	non-GCB
257	Barbara Horva ´th	2009	F	64		Skin biopsy				Y	Y					N						Y	430		64			3.1			-		-	R-CHOP(8c)	17		4mPR,8mCR,17mCR	+	+		+			-				-	non-GCB
258	Judith A Ferry	2009	M	59		autopsy	N	Y	Y	Y		Y		Y	Y		N					Y													1	1m	death	-	+		+					-			NA
259	Robert Feldmann	2009	M	62		Skin biopsy						Y										Y	312		80		+							R-CHOP(4c)	12		12m CR	+	+		+	+							NA
260	Jeremy Deisch	2009	F	47	smoking	kidney biopsy	N	Y										Y					1488					5.97		+	lung GGO			R-CHOP(8c)	0.7		3w PR	+	+		+	+		+	-	-		-	non-GCB
261	Tohru Takahashi	2008	F	76		Bone marrow biopsy	Y	Y	Y			Y		Y	N	N				Y		N	1414	72.9		10332	440		32	+	-	bone、spleen		R-THP-COP	8		8m without recurrence	+	+		+	+				+			NA
262	Kazuyuki Shimada	2008	F	69		Bone marrow biopsy、skin、kidney biopsy	Y							Y									2118	161.1		28600	NA					spleen		PSL	0.37	11d	death
263	Kazuyuki Shimada	2008	F	54		kidney biopsy	Y							N									4528	167.3		6000	457					bone		R-CHOP	10		301d	+	+
264	Kazuyuki Shimada	2008	M	76		Bone marrow biopsy、Skin biopsy	Y							Y									1382	113.7		12100	975					bone		PSL,CPA+Dex	0.47	14d		+	+
265	Kazuyuki Shimada	2008	M	55		Bone marrow biopsy	Y							Y									607	136.8		5880	564					bone、spleen		R-CHOP	2.07		62d	+	+
266	Kazuyuki Shimada	2008	F	76		Bone marrow biopsy	Y	Y							Y	N		Y	Y				2249			7955	846.5			+	Splenomegaly			R-CHOP(3c)	36		3yCR	+			-			-	-			-	non-GCB
267	M Roshal	2008	M	51		liver biopsy	N																								-	adrenal glands	-	R-CHOP	3	3	death	+		+	+			-		-		-	non-GCB
268	Sandra Pekic	2008	F	67		Bone marrow biopsy	Y	Y	Y	Y	Y	Y		Y	N	N							1751		76						-			R-CHOP(6c)	24		2y CR	+							-
269	Imai, T	2008	M	69	smoking	Skin biopsy		Y	Y			Y		Y	Y	N		Y	Y			Y	839	64		3200								COP	5.97	179d	death
270	Judit Csomor	2008	M	73		adrenalectomy		Y			Y	Y				Y																		R-CHOP(8c),R-IEV	30		25mCR, 30m recurrence death	+	+		+	-		-		-		-	non-GCB
271	Takeo anda	2008	F	69	Aneurysm	autopsy		Y																68		1680						-	Cerebral infarction		2.37		71d death	+	+
272	J. Venizelos	2007	M	68		adrenalectomy		Y	Y			Y			Y	N							427	+							adrenal glands、Hepatosplenomegaly			R-CHOP(2c)	7	7	death	+	+			+				-
273	Shunya Takizawa	2007	M	52		muscle biopsy	Y	Y				Y		Y	Y	N						N	737	+		13700			24		Splenomegaly		-	R-CHOP(3c)	42		3.5y PR	+	+			+				-		-	NA
274	Katsuya Shiraki	2007	F	67		liver biopsy	N	Y	Y		N	N			Y	N						N	1399							+	Hepatosplenomegaly			CHOP(6c)			PR	+
275	Naoki Sawa	2007	F	35		kidney biopsy		Y				Y			Y	N						N	1199	126	74	5040		21.5	26	+	kidney、spleen、pleural effusion			R-CHOP(6c)，aSCT	24		2y CR	+	+						-	+		-	NA
276	Kokichi Morimoto	2007	M	75		autopsy	N	N	N	N	N	N		Y		Y			Y			N	892	74.6		3860	2500	4.8	28		adrenal glands大、pleural effusion、lung GGO				0	0	28d death	+	+			-			-	-		-	NA
277	Trygve Holmøy	2007	M	62		autopsy															Y												Cerebral infarction	Palliative care	0.7	3w	death	+
278	Fujiwara, A	2007	F	47		lung biopsy	N		Y						N	N		Y					1957	8		2747	334				lung GGO	lungy	-	R-CHOP(8c)			PR	+	+
279	Marián Sˇvajdler	2006	F	63		autopsy	N	Y	Y	Y	Y	Y		Y	Y	N			Y												adrenal glands、Splenomegaly、pleural effusion			Steroid	3	0	3mdeath	+	+			-
280	Rumana Rashid	2006	F	54		Bone marrow biopsy	Y	Y			Y	Y							Y					345						+	Splenomegaly			R-CHOP+IT-MTX			CR	+	+			+				-		-	NA
281	Tatsuharu Ohno	2006	F	46		kidney biopsy	Y	Y							Y	N		Y				N	2208	21		4970	416				kidney、Splenomegaly			CHOP,RMACPO-B	5	5	3mPR,5m death	+								+		-	NA
282	Keiko Imamura	2006	F	75		brain biopsy	N	Y								N			Y				364			1540		3.7					Cerebral infarction	mPSL+Steroid	10	10m	death	+	+						-	-		-	NA
283	Brigitte K Nixon	2005	F	64	capillary hemangioma	Skin biopsy	N																								-			CHOP(3c),radiotherapy	27		27m CR	+							-	-
284	Brigitte K Nixon	2005	F	55	capillary hemangioma	Skin biopsy	N																								-			CHOP(6c),aSCT	48		33m recurrence,48mCR	+			+			+	-	+			NA
285	M. Monteiro	2005	F	80		Skin biopsy	N	Y	Y		Y	Y	Y	Y		N							2700		51						pleural effusion			CNOP	9	9m	death	+
286	Fabrice Jardin	2005	M	66		Bone marrow biopsy	Y	Y	Y		Y	Y			Y	N						N	1460		110						Splenomegaly		Cerebral infarction、Meningeal thickening	R-CHOP(8c)	15		15m CR	+							-	-
287	Seiichiro Motegi	2004	M	67		Skin biopsy		Y				Y							Y	Y		Y	1432	105	111	3210			32		Splenomegaly		Cerebral infarction	CHOP(6c)			PR	+							-
288	Lorenzo Cerroni	2004	F	81	hemangiom	skin hemangioma excision																												No treatment，ND	12	12m	death	+	+						-	-
289	Tatsuya TOKURA	2003	M	57		splenectomy	Y	Y				Y	Y	Y	Y	N						N	1462	127		33900	3000		29		Splenomegaly			DeVIC	11	11m	death	+	+							+		-	NA
290	Shun'ichi SATOH	2003	M	82		skin biopsy	N					N		N		N			Y		Y		881			6270					swollen adrenal glands		Cerebral infarction	CHOP	0.7	0.7	death		+						-
291	Masafumi Ito,	2003	M	73		Bone marrow biopsy	Y	Y				Y		Y	Y	N						N												supportive care	1	1m	death	+	+						-	+		-	NA
292	Masafumi Ito,	2003	M	77		Bone marrow biopsy	Y	Y				N		Y	Y	N						Y												CHOP	10		10m PR	+	+						-	+		-
293	Masafumi Ito,	2003	M	71		Bone marrow biopsy、muscle biopsy	Y	Y				N		N	Y	N						N												CHOP	8		8mPR	+	+						-	+		-	NA
294	Masafumi Ito,	2003	F	88		Bone marrow biopsy	Y	Y				Y		N	Y	N						N												CHOP	10	10	death	+	+						-	+		-	NA
295	Masafumi Ito,	2003	F	86		Bone marrow biopsy	Y	Y				Y		Y	N	N						N												supportive care	1	1m	death	+	+						-	+		-	NA
296	Masafumi Ito,	2003	F	62		Bone marrow biopsy	Y	Y				N		N	N	N						N												CHOP	15		15mPR	+	+						-	+		-	NA
297	Masafumi Ito,	2003	M	72		Bone marrow biopsy、lung、kidney biopsy	Y	Y				Y		Y	Y	Y						Y												CHOP	6	6	death	+	+						-	-		-	NA
298	Masafumi Ito,	2003	M	83		Bone marrow biopsy、kidney biopsy	Y	Y				N		Y	Y	N						N												supportive care	5	5m	death	+	+						-	-		-	NA
299	Masafumi Ito,	2003	M	68		Bone marrow biopsy	Y	Y				N		N	N	N						N												CHOP	23		23mPR	+	+						-	-		-	NA
300	Masafumi Ito,	2003	F	75		Bone marrow biopsy	Y	Y				N		Y	Y	Y						Y												supportive care	2	2m	death	+	+						-	-		-	NA
301	Masafumi Ito,	2003	M	71		Bone marrow biopsy	Y	Y				N		N	N	N						N												supportive care	1	1m	death	+	+						-	-		-	NA
302	Masafumi Ito,	2003	M	69		Bone marrow biopsy	Y	Y							Y	N						N												supportive care	0	0	death	+	+						-	-		-	NA
303	Ayumi Fukushima	2003	F	66		Adrenal biopsy	Y	Y	Y		Y	N		N	Y	Y							397	16	49	1830.4					Hepatomegaly			CHOP,EPOCH			Died from MDS	+	+			+
304	M. Fiegl	2002	M	62		Autopsy	Y	Y			Y	Y	Y	Y	Y	N	N	Y					4116								pleural effusion、Splenomegaly				1.17	35d	Died from MDS	+	+
305	Jan Van Droogenbroeck	2001	M	76		Testicular biopsy	N	Y		Y									Y				4989	76					28		-			mPSL+Steroid,CHOP	0.23	0.2	death									+
306	Nandan V.Kamath	2001	F	61		Skin biopsy																Y												CHOP,radiotherapy	30		2.5y CR	+				+
307	Oscar C. Estalilla	1999	M	60		Bone marrow biopsy	Y	Y			Y	Y		N									3215								Lung nodules				22		22m recurrence，CR	+	+						-	+
308	Oscar C. Estalilla	1999	F	66		Bone marrow biopsy	Y	Y		Y	Y	Y		Y	Y								1053								Hepatosplenomegaly				0.47	2w	death	+	+			+			-	-
309	Oscar C. Estalilla	1999	F	74		Bone marrow biopsy	Y	Y	Y	Y		Y		Y	Y								469								Splenomegaly				18	18m	18m recurrence、death	+	+			+			-	+
310	Oscar C. Estalilla	1999	M	68		Bone marrow biopsy	Y	Y	Y			Y		Y	Y			Y					265								pancreatic head mass				8		8m recurrence、death	+	+						-	-
311	Oscar C. Estalilla	1999	F	74		Bone marrow biopsy	Y		Y		Y	N		Y	Y								1771								Hepatomegaly							+	-			+			-	+
[truncated: 8 more columns]

## Sheet: Sheet2
Clinical characteristics of the 311 patients with IVLBCL
Clinical characteristics
Age, years; median (range)	67 (23–92)
Sex, male n (%)	164/311
In vivo diagnosis possible	258/311
postmortem	15/311
Random skin biopsy n (%)	81/311
Bone marrow biopsy alone n (%)	46/311
Others n (%)	184/311
Symptoms
Bone marrow lymphoma infiltration	92/204
Persistent fever n (%)	190/199
Impaired consciousness n (%)	48/48
Skin changes n (%)	48/105
Neurolymphomatosis n (%)	47/124
Laboratory findings
Anaemia (Hb < 110 g/l) n (%)	143/162
Platelet count <120x10^9/l n (%)	143/165
Hypoxaemia	91/92
Consciousness disorder	48例
Hypoproteinemia	41/45
Serum albumin, g/l; median (range)	26(2.5-34.6)
LDH iu/l; median (range)	682(210–8097)
sIL2R u/ml; median (range)	3951 (318–45800)
Lymphoma cells in PB n (%)	5/42
Ferritin lg/l; median (range)	1644(168–15219)
Bone marrow histiocytosis† n (%)	16/42
Bone marrow involvement‡ n (%)	27/59
Chromosome abnormality n (%)	22/23
Hb, hemoglobin; IVLBCL, intravascular large B-cell lymphoma; LDH, lactate dehydrogenase; PB, peripheral blood; sIL2R, soluble interleukin 2 receptor. †Assessed by bone marrow smear ‡Assessed by bone marrow biopsy
Imaging study
CT performed	180
Splenomegaly	66/180
Adrenal tumour	11/180
Pleural effusion	17/180
GGO	35/180
Brain MRI performed	73
Abnormal	55/73
Hyperintense lesion in the pons on T2WI	3/73
Nonspecific white matter lesions	8/73
Infarct-like lesions	4/73
Meningeal enhancement	5/73
PET-CT performed	75
Bone marrow FDG-uptake (+)	3/75
Bone with FDG uptake	16/75
Splenomegaly with FDG uptake	21/75
Adrenal gland uptake	11/75
Lymph node uptake	2/75
No uptake	14/75
CT, computed tomography; FDG, 18F-fluorodeoxyglucose; GGO, ground glass appearance; IVLBCL, intravascular large B-cell lymphoma; MRI, magnetic resonance imaging; PET, positron emission tomography
Immunohistochemical staining
CD5-positive n (%)	64/142
CD20-positive n (%)	273/276
BCL2-positive n (%)	62/76
MUMI-positive n (%)	85/100
BCL6-positive n (%)	40/90
CD3-positive n (%)	2/124
CD10-positive n (%)	16/135
non-GCB-positive n (%)	68/83
EBRV-positive n (%)	4/52
CD79a-positive n (%)	112/114
Treatment
Treatment of total	220
supportive care	9/220
R-CHOP	146/220
Stem cell transplantation	13/220
Chemotherapy	5/220
Surgery	4/220
Radiotherapy	2/220
Deactivate MTX	3/220
Other methods	38/220
